# Supplementary material for: Enhanced trajectory tracking for quadrotors: disturbance observer state feedback control
Source: PeerJ Comput Sci. 2024 Feb 13;10:e1861. doi: 10.7717/peerj-cs.1861 (PMC10909193; doi:10.7717/peerj-cs.1861)
Supplement: Supplemental Information 1 [file peerj-cs-10-1861-s001.zip]

Archive with 30 entries (24 files):
- code/
- code/Conic trajectory/
- code/Conic trajectory/am4obs.m
- code/Conic trajectory/Main.m
- code/Conic trajectory/mpcgain.m
- code/Conic trajectory/optimiz.m
- code/Conic trajectory/simu4disc.m
- code/Cylinder trajectory/
- code/Cylinder trajectory/am4obs.m
- code/Cylinder trajectory/Main.m
- code/Cylinder trajectory/mpcgain.m
- code/Cylinder trajectory/optimiz.m
- code/Cylinder trajectory/simu4disc.m
- code/Different disturbance/
- code/Different disturbance/am4obs.m
- code/Different disturbance/Main.m
- code/Different disturbance/mpcgain.m
- code/Different disturbance/optimiz.m
- code/Different disturbance/simu4disc.m
- code/Steep trajectory/
- code/Steep trajectory/am4obs.m
- code/Steep trajectory/Main.m
- code/Steep trajectory/mpcgain.m
- code/Steep trajectory/optimiz.m
- code/Steep trajectory/simu4disc.m
- data/
- data/Conic trajectory tracking raw data.xlsx
- data/Cylinder trajectory tracking raw data.xlsx
- data/Different disturbance raw data.xlsx
- data/Steep trajectory tracking raw data.xlsx
