# Supplementary material for: Enhanced trajectory tracking for quadrotors: disturbance observer state feedback control
Source: PeerJ Comput Sci. 2024 Feb 13;10:e1861. doi: 10.7717/peerj-cs.1861 (PMC10909193; doi:10.7717/peerj-cs.1861)
Supplement: Supplemental Information 1 [file peerj-cs-10-1861-s001.zip › code/Conic trajectory/am4obs.m]

function [A,B,C]=am4obs(Am,Bm,Cm,Dmodel)
gamma=length(Dmodel)-1; 
[n1,n_in]=size(Bm); 
m1=n_in;

n=n1+gamma*n_in;
A=zeros(n,n);
B=zeros(n,n_in);
C=zeros(m1,n);
  
A(1:n1,1:n1)=Am; 
A(1:n1,n1+1:n1+n_in)=Bm;

nk=1;
for kk=1:gamma 
    A(n1+1:n1+n_in,n1+nk:n1+kk*n_in)=-Dmodel(kk+1)*eye(n_in); 
    nk=nk+n_in;
end
A(n1+n_in+1:n,n1+1:n-n_in)=eye((gamma-1)*n_in);
B(1:n1,:)=Bm;
C(:,1:n1)=Cm;
