# Supplementary material for: Enhanced trajectory tracking for quadrotors: disturbance observer state feedback control
Source: PeerJ Comput Sci. 2024 Feb 13;10:e1861. doi: 10.7717/peerj-cs.1861 (PMC10909193; doi:10.7717/peerj-cs.1861)
Supplement: Supplemental Information 1 [file peerj-cs-10-1861-s001.zip › code/Conic trajectory/simu4disc.m]

%%
% Nsim=10000;
% randn('seed',1)
% noi=0.1*randn(1,Nsim);
% numd=1;
% dend=[1 -1];
% mu=filter(numd,dend,noi);

function [y1,u1]=simu4disc(Am,Bm,Cm,A,B,C,Nsim,K,Kob,sp,dis)
[n1,n_in]=size(Bm);
[m1,n]=size(C);
     
     y=zeros(m1,1);
    xm=zeros(n1,1);
  xhat=zeros(n,1);
for kk=1:Nsim;  
    u=-K*xhat(1:n1,1)-xhat(n1+1:n1+n_in,1);
    xhat=A*xhat+B*u+Kob*(y-sp(:,kk)-C*xhat);
    u1(1:n_in,kk)=u;
    y1(1:m1,kk)=y;
    xm=Am*xm+Bm*(u+dis(:,kk));
    y=Cm*xm;
end


    
    
