# Supplementary material for: Enhanced trajectory tracking for quadrotors: disturbance observer state feedback control
Source: PeerJ Comput Sci. 2024 Feb 13;10:e1861. doi: 10.7717/peerj-cs.1861 (PMC10909193; doi:10.7717/peerj-cs.1861)
Supplement: Supplemental Information 1 [file peerj-cs-10-1861-s001.zip › code/Cylinder trajectory/Main.m]

%Siyu Ren
%Quadcopter DoB test
clc
%% Quadcopter state-space model
clear all
close all
%% constants
m=0.5; % mass kg
g=9.80122; %tianjin's value

Ix=7.5E-3; 
Iy=7.5E-3; 
Iz=1.3E-2; % Inertia o x-y-z axis kg*m^2

dx=0; dy=0; dz=0; % disturbances
kx=0.25; ky=0.25; kz=0.25; % air friction

% States
% x=[x y z vx vy vz roll pitch yaw wr wp wy];

% Control
% u=[T tr tp ty];

%% State-space model
%{
syms x1 x2 x3 x4 x5 x6 x7 x8 x9 x10 x11 x12
syms u1 u2 u3 u4

xdot1=x4;
xdot2=x5;
xdot3=x6;
xdot4=(u1/m)*(cos(x9)*sin(x8)*cos(x7)+sin(x9)*sin(x7))-kx*x4/m+dx/m;
xdot5=(u1/m)*(sin(x9)*sin(x8)*cos(x7)-cos(x9)*sin(x7))-ky*x5/m+dy/m;
xdot6=(u1/m)*cos(x8)*cos(x7)-g-kz*x6/m+dz/m;
xdot7=x10+x11*sin(x7)*tan(x8)+x12*cos(x7)*tan(x8);
xdot8=x11*cos(x7)-x12*sin(x7);
xdot9=sin(x7)*x11/cos(x8)+cos(x7)*x12/cos(x8);
xdot10=(u2/Ix)-((Iy-Iz)/Ix)*x11*x12;
xdot11=(u3/Iy)-((Iz-Ix)/Iy)*x10*x12;
xdot12=(u4/Iz)-((Ix-Iy)/Iz)*x10*x11;


xdot=[xdot1 xdot2 xdot3 xdot4 xdot5 xdot6 xdot7 xdot8 xdot9 xdot10 xdot11 xdot12]';
x=[x1 x2 x3 x4 x5 x6 x7 x8 x9 x10 x11 x12]';
u=[u1 u2 u3 u4];
y=[x1 x2 x3 x7 x8 x9]';
%}

%% Model simplification
syms x1 x2 x3 x4 x5 x6 x7 x8 x9 x10 x11 x12 
syms u1 u2 u3 u4 %Defining Symbolic Variables

xdot1=x4; 
xdot2=x5;
xdot3=x6;%Derivative  of distance: velocity
xdot4=(u1/m)*(x8+x9*x7)-kx*x4/m;
xdot5=(u1/m)*(x9*x8-x7)-ky*x5/m;
xdot6=(u1/m)-g-kz*x6/m;%Derivative  of velocity: acceleration
xdot7=x10+x11*x7*x8+x12*x8;  %¦Õdot
xdot8=x11-x12*x7;            %¦Èdot
xdot9=x7*x11+x12;%¦Õdot¦Èdot and¦×dot are the angular velocities around x, y, and z axis in the inertial frame Geographic coordinate system
xdot10=(u2/Ix)-((Iy-Iz)/Ix)*x11*x12;
xdot11=(u3/Iy)-((Iz-Ix)/Iy)*x10*x12;
xdot12=(u4/Iz)-((Ix-Iy)/Iz)*x10*x11;%p_dot q_dot r_dot is the angular acceleration vector in the body frame

xdot=[xdot1 xdot2 xdot3 xdot4 xdot5 xdot6 xdot7 xdot8 xdot9 xdot10 xdot11 xdot12].';
x=[x1 x2 x3 x4 x5 x6 x7 x8 x9 x10 x11 x12].';
u=[u1 u2 u3 u4].';
% y=[x1 x2 x3 x9].';
y=[x1 x2 x3 x9].';

[x_size,aux]=size(x);
[y_size,aux]=size(y);
[u_size,aux]=size(u);

%xdot=subs(xdot,[u1 u2 u3 u4],[m*g 0 0 0])
%[e1 e2 e3 e4 e5 e6 e7 e8 e9 e10 e11 e12]=solve(xdot,[x1 x2 x3 x4 x5 x6 x7 x8 x9 x10 x11 x12])
% Equilibrium points
%ue=[m*g 0 0 0].';
%xe=[x1 x2 x3 0 0 0 0 0 0 0 0 0].';

%% Jacobian linearization
% Equilibrium points
ue=[m*g 0 0 0].';
xe=[x1 x2 x3 0 0 0 0 0 0 0 0 0].';


JA=jacobian(xdot,x.');
JB=jacobian(xdot,u.');
JC=jacobian(y, x.');

A=subs(JA,[x,u],[xe,ue]); A=eval(A);
B=subs(JB,[x,u],[xe,ue]); B=eval(B);
C=subs(JC,[x,u],[xe,ue]); C=eval(C);

%% Discrete state-space model
fs=50; %Hz
Ts=1/fs; 
sysc=ss(A,B,C,0);
sysd=c2d(sysc,Ts);

Am=sysd.A;%Discrete
Bm=sysd.B;
Cm=sysd.C;
Dm=zeros(x_size,1);

%% MPC
%% Initzialization
N_sim=18*fs; %% samples = seconds*frequency

% tunning parameters
Nc=10;  % control horizon
Np=50; % prediction horizon
R1 = 0.001;   % control weighting

% randn('seed',1)
% noi=0.1*randn(1,N_sim);
% numd=[0    0.0122   -0.0122];
% dend=[1.0000   -1.9905    0.9994];
% dis=filter(numd,dend,noi);
% Init control, reference and output signal
u=zeros(u_size,1);  
y=zeros(y_size,1); 

rx=0*ones(1,N_sim);
ry=0*ones(1,N_sim);
rz=0*ones(1,N_sim);
rpitch=0*ones(1,N_sim);

% rrow=0*ones(1,N_sim);
% rroll=0*ones(1,N_sim);


xm_vector=[];
u_vector=[];
deltau_vector=[];
y_vector=[];

% Init system states
xm=zeros(x_size,1); % states vector
Xf=zeros(x_size+y_size,1); % augmented incremetal state [deltax y]'

%% Get the augmented incremental model and the parameters of the incremental trajectory control
[Phi_Phi, Phi_F, Phi_R, A, B, C , Phi_D, F, Phi]=mpcgain(Am,Bm,Cm,Nc,Np,Dm); 

randn('seed',1)
noi=0.1*randn(1,N_sim);
numd=[0    0.0122   -0.0122];
dend=[1.0000   -1.9905    0.9994];
dis=filter(numd,dend,noi);% generate the disturbance
Qc=eye(12,12);
Rc=eye(4,4);

Qob=eye(20,20);
Rob=eye(4,4);

Dmodel=[1 -2*cos(0.05) 1];
% Dmodel=[1 -2 1];
[Ax,Bx,Cx]=am4obs(Am,Bm,Cm,Dmodel);%plant system matrices: Am, Bm, Cm
%the augmented system matrices: Ax, Bx, Cx
[K1,Px,Ex]=dlqr(Am,Bm,Qc,Rc);
[K1ob,Px,Ex]=dlqr(Ax',Cx',Qob,Rob);
Kob=K1ob';


Dmodelz=[1 -2 1];
[Az,Bz,Cz]=am4obs(Am,Bm,Cm,Dmodelz);
[Kz,Px,Ex]=dlqr(Am,Bm,Qc,Rc);
[Kzob,Pz,Ez]=dlqr(Az',Cz',Qob,Rob);
Kob2=Kzob';


% K=[0 0 0 0 0 0 0 0 0 0 0 0];

%% Constant part of the incremental trajectory control
f1=Phi_Phi+R1*eye(Nc*u_size,Nc*u_size); % E for the cost function J=xEx'+x'F

%% Constrain matrix M
ymax=[500 500 500 500];  % output max limits (1 x n_y)
ymin=[-1.1 -1.2 -0.1 -1];  % output min limits (1 x n_y)


% should prove
deltaumax=40;
deltaumin=-40;


umax=150;
umin=-150;

M_output=[Phi(1,:); -Phi(1,:); 
          Phi(2,:); -Phi(2,:);
          Phi(3,:); -Phi(3,:);
          Phi(4,:); -Phi(4,:)]; 
% M_output=[];
[gm,gn]=size(Phi);
aux=eye(gn);
M_deltau=[aux(1,:);-aux(1,:);
          aux(2,:);-aux(2,:);
          aux(3,:);-aux(3,:);
          aux(4,:);-aux(4,:)];

M_u=[aux(1,:);-aux(1,:);
     aux(2,:);-aux(2,:);
     aux(3,:);-aux(3,:);
     aux(4,:);-aux(4,:)];

M=[M_output; M_deltau; M_u];

%% loop
for k=1:N_sim;  
    %% Reference
    
%     sp(k)=0.5*k;
%     sp_y(k)=0.5*k;
%     sp_z(k)=0.5*k;

    sp(k)=sin(0.05*k);
    sp_y(k)=cos(0.05*k);
    sp_z(k)=0.1*k;
%1018ÔÙÍØÕ¹ÎªÔ²×¶ÇúÏß(°üÀ¨ÍÖÔ²,Å×ÎïÏß,Ë«ÇúÏß
%Conic curve: ellipse, parabola and hyperbola

%     sp(k)=0.005*k*sin(0.05*k);
%     sp_y(k)=0.005*k*cos(0.05*k);
%     sp_z(k)=0.1*k;
%     rpitch(k)=45*pi/180;
%     rrow(k)=45*pi/180;
%     rroll(k)=45*pi/180;
%     rx(k)=1*k;    
%     ry(k)=1*k;       
%     rz(k)=1*k;   

    rx(k)=sin(0.05*k);    
    ry(k)=cos(0.05*k);       
    rz(k)=0.1*k;
    rpitch(k)=45*pi/180;
    r=[rx; ry; rz; rpitch;];
   
%     disturbance=-0.2*[zeros(1,N_sim/2) ones(1,N_sim/2)];
    %% Calculate DeltaU
    % Get the second part of DeltaU    
    f2=Phi_R*r(:,k)-Phi_F*Xf; % F for the cost function J=xEx'+x'F
    DeltaU=inv(f1)*f2; % Get DeltaU without constrains
    
    %% Calculate DeltaU with constrains
    % output number 'n' where ymax(n) -ymin(n) -F(n,:) F(n,:)
    gamma_output=[[ymax(1);-ymin(1)]+[-F(1,:); F(1,:)]*Xf; % y1
                  [ymax(2);-ymin(2)]+[-F(2,:); F(2,:)]*Xf; % y2
                  [ymax(3);-ymin(3)]+[-F(3,:); F(3,:)]*Xf;  
                 [ymax(4);-ymin(4)]+[-F(4,:); F(4,:)]*Xf;]; 
%     gamma_output=[];
    gamma_deltau=[deltaumax;-deltaumin;
        deltaumax;-deltaumin;
        deltaumax;-deltaumin;
        deltaumax;-deltaumin];
    gamma_u=[umax-u(1);0+u(1);
        umax-u(2);-umin+u(2);
        umax-u(3);-umin+u(3);
        umax-u(4);-umin+u(4)];
    
    gamma=[gamma_output; gamma_deltau; gamma_u];
    
    DeltaU=optimiz(f1,-f2,M,gamma,DeltaU); % Get DeltaU with constrains (Hildreth's algorithm)
    
    %% Calculate u
    deltau=DeltaU(1:4);  % Apply the receding control horizon (take only the first element)
    u=u+deltau; % (u(k)=u(k-1)+deltau(k))
    u=u-[m*g;0;0;0]; % equilibrium point
   %u=[m*g;0;0;0]; % open-loop simulation
    %% Get the incremental states vector prediction     
    xm_old=xm; 
    xm=Am*xm+Bm*u; 
%     xm=Am*xm+Bm*u+mu(k);
    y=Cm*xm;
    
%   y=y+rand()*[0.01;0.01;0.01;0.01];
    Xf=[xm-xm_old;y]; 
    
    %% add them to vectors
    xm_vector=[xm_vector xm];
    y_vector=[y_vector y];
    u_vector=[u_vector u];
    deltau_vector=[deltau_vector deltau];
  
end

[y1,u1]=simu4disc(Am,Bm,Cm,Ax,Bx,Cx,N_sim,K1,Kob,sp,dis);
[y2,u2]=simu4disc(Am,Bm,Cm,Ax,Bx,Cx,N_sim,K1,Kob,sp_y,dis);
[y3,u3]=simu4disc(Am,Bm,Cm,Az,Bz,Cz,N_sim,Kz,Kob2,sp_z,dis);
% Nsim=300;
% [y1,u1]=simu4disc(Am,Bm,Cm,A,B,C,Nsim,K,Kob,sp,dis);

%% Plot
figure
subplot(3,1,1)
plot(sp,'.r','LineWidth', 2)
hold on
plot(y1(4,:),'b','LineWidth', 1)
grid on
axis auto
box on
xlabel('sampling instant');ylabel('x (m)');
subplot(3,1,2)
plot(sp_y,'.r','LineWidth', 2)
hold on
plot(y2(3,:),'b','LineWidth', 1)
grid on
axis auto
box on
xlabel('sampling instant');ylabel('y (m)');
subplot(3,1,3)
plot(sp_z,'.r','LineWidth', 2)
hold on
plot(y3(4,:),'b','LineWidth', 1)
grid on
axis auto
box on
xlabel('sampling instant');ylabel('z (m)');

figure
plot(sp_y,'.r','LineWidth', 2)
hold on
plot(y2(3,:),'b','LineWidth', 1)
grid on
axis auto
box on
xlabel('sampling instant');ylabel('y (m)');

figure
plot3(sp,sp_y,sp_z,'r','LineWidth', 1)
hold on
grid on
plot3(y1(4,:),y2(3,:),y3(4,:))
xlabel('x (m)');ylabel('y (m)');zlabel('z (m)');

% p=0:N_sim-1;
% output and reference
% figure
% for i=1:4 
%     subplot(4,1,i)
%     plot(p,y_vector(i,:),'LineWidth', 2);
%     hold on
%     grid on
%     plot(p,r(i,:));
%     
% end
% subplot(4,1,1); xlabel('x (m)');
% subplot(4,1,2); xlabel('y (m)');
% subplot(4,1,3); xlabel('z (m)');
% subplot(4,1,4); xlabel('pitch (rad)');

% figure
% for i=1:3 
%     subplot(3,1,i)
%     plot(p,y_vector(i,:),'LineWidth', 2);
%     hold on
%     grid on
%     plot(p,r(i,:));
%     
% end
% subplot(3,1,1); xlabel('sampling instant');ylabel('x-axis position (m)');
% subplot(3,1,2); xlabel('sampling instant');ylabel('y-axis position (m)');
% subplot(3,1,3); xlabel('sampling instant');ylabel('z-axis position (m)');

% figure
% plot(p,y_vector(4,:),'LineWidth', 1);
%     hold on
%     grid on
%     plot(p,r(4,:));
% xlabel('sampling instant');ylabel('pitch angle(rad)');

% subplot(4,1,4); xlabel('pitch (rad)');
% u
% figure
% for i=1:4
%     subplot(4,1,i)
%     plot(p,u_vector(i,:),'LineWidth', 1);
% %     xlabel();
%     xlabel('sampling instant');ylabel('input u'+string(i));
%     grid on
% end

% deltau
% figure
% for i=1:4
%     subplot(4,1,i)
%     plot(p,deltau_vector(i,:),'LineWidth', 1);
% %     xlabel('deltau'+string(i));
%     xlabel('sampling instant');ylabel('deltau'+string(i));
%     grid on
% end

% % xm
% figure
% for i=1:12
%     subplot(4,3,i)
%     plot(p,xm_vector(i,:));
%     hold on
%     grid on
%     xlabel('x'+string(i));    
% end

% figure
% plot3(y_vector(1,:),y_vector(2,:),y_vector(3,:),'LineWidth', 2)
% hold on
% grid on
% plot3(r(1,:),r(2,:),r(3,:))
% xlabel('x (m)');ylabel('y (m)');zlabel('z (m)');

% figure
% hold on
% grid on
% axis auto
% box on
% plot(sp,'.r','LineWidth', 2)
% plot(y1(4,:),'b','LineWidth', 1)
% xlabel('sampling instant');ylabel('y (m)');
% figure
% hold on
% grid on
% axis auto
% box on
% plot(sp_y,'.r','LineWidth', 2)
% plot(y2(3,:),'b','LineWidth', 1)
% xlabel('sampling instant');ylabel('y (m)');
% figure
% hold on
% grid on
% axis auto
% box on
% plot(sp_z,'.r','LineWidth', 2)
% plot(y3(4,:),'b','LineWidth', 1)
% xlabel('sampling instant');ylabel('y (m)');
