# Supplementary material for: Enhanced trajectory tracking for quadrotors: disturbance observer state feedback control
Source: PeerJ Comput Sci. 2024 Feb 13;10:e1861. doi: 10.7717/peerj-cs.1861 (PMC10909193; doi:10.7717/peerj-cs.1861)
Supplement: Supplemental Information 1 [file peerj-cs-10-1861-s001.zip › data/Conic trajectory tracking raw data.xlsx]

## Sheet: Sheet1
Sampling instant	1	2	3	4	5	6	7	8	9	10	11	12	13	14	15	16	17	18	19	20	21	22	23	24	25	26	27	28	29	30	31	32	33	34	35	36	37	38	39	40	41	42	43	44	45	46	47	48	49
Reference X-axis coordinates	0.000249896	0.000998334	0.00224157	0.00397339	0.0061851	0.00886561	0.0120014	0.0155767	0.0195734	0.0239713	0.0287478	0.0338785	0.0393371	0.0450952	0.0511229	0.0573885	0.0638588	0.0704994	0.0772745	0.0841471	0.0910794	0.0980328	0.104968	0.111845	0.118623	0.125263	0.131723	0.137963	0.143943	0.149624	0.154966	0.159932	0.164483	0.168583	0.172198	0.175293	0.177836	0.179797	0.181147	0.181859	0.181909	0.181274	0.179933	0.177869	0.175066	0.171512	0.167196	0.162111	0.156252
Reference Y-axis coordinates	0.00499375	0.00995004	0.0148316	0.0196013	0.0242228	0.0286601	0.032878	0.0368424	0.0405201	0.0438791	0.0468888	0.0495201	0.0517454	0.053539	0.0548767	0.0557365	0.0560986	0.0559449	0.0552599	0.0540302	0.052245	0.0498956	0.0469761	0.0434829	0.0394153	0.0347748	0.0295659	0.0237954	0.0174729	0.0106106	0.0032232	-0.00467192	-0.0130549	-0.0219036	-0.0311931	-0.0408964	-0.0509842	-0.061425	-0.0721853	-0.0832294	-0.0945199	-0.106018	-0.117682	-0.12947	-0.141339	-0.153243	-0.165138	-0.176974	-0.188707
Reference Z-axis coordinates	0.1	0.2	0.3	0.4	0.5	0.6	0.7	0.8	0.9	1	1.1	1.2	1.3	1.4	1.5	1.6	1.7	1.8	1.9	2	2.1	2.2	2.3	2.4	2.5	2.6	2.7	2.8	2.9	3	3.1	3.2	3.3	3.4	3.5	3.6	3.7	3.8	3.9	4	4.1	4.2	4.3	4.4	4.5	4.6	4.7	4.8	4.9
Simulated X-axis coordinates	0	0	9.39745e-05	0.000533449	0.00160794	0.00352342	0.00634374	0.0100176	0.0144909	0.0196449	0.0253312	0.0314272	0.0378032	0.0444055	0.0511968	0.0581298	0.0651736	0.072304	0.0795089	0.0867635	0.0940363	0.101299	0.108479	0.115514	0.122382	0.129053	0.135458	0.141533	0.147272	0.152697	0.157821	0.16262	0.167049	0.171055	0.174611	0.177684	0.180202	0.182049	0.183152	0.183502	0.183116	0.182069	0.180442	0.178261	0.175529	0.172219	0.168233	0.163465	0.157821
Simulated Y-axis coordinates	0	0	4.45628e-05	0.000230097	0.000655098	0.00140331	0.00253767	0.00409946	0.00611115	0.00857524	0.0114768	0.0147867	0.0184618	0.0224494	0.0266868	0.0311034	0.0356233	0.0401664	0.0446503	0.0489909	0.0531045	0.0569088	0.0603228	0.0632694	0.0656766	0.0674769	0.0686072	0.0690114	0.0686411	0.0674553	0.0654199	0.0625083	0.0587014	0.0539881	0.0483655	0.0418378	0.0344158	0.0261164	0.0169641	0.00699071	-0.00376604	-0.0152616	-0.0274454	-0.0402628	-0.0536543	-0.0675559	-0.0819017	-0.0966227	-0.111647
Simulated Z-axis coordinates	0	0	0.0306803	0.127537	0.285112	0.479237	0.684085	0.879605	1.05347	1.2003	1.32009	1.41646	1.49496	1.56188	1.62321	1.68398	1.74802	1.81782	1.89468	1.97882	2.06972	2.16634	2.26732	2.37128	2.47694	2.58323	2.68929	2.7945	2.89857	3.00142	3.10314	3.20389	3.30386	3.40326	3.50234	3.60129	3.70022	3.79918	3.89817	3.99727	4.0965	4.19596	4.2957	4.39574	4.49605	4.59658	4.69722	4.79783	4.89832
[truncated: 851 more columns]
