# Supplementary material for: Enhanced trajectory tracking for quadrotors: disturbance observer state feedback control
Source: PeerJ Comput Sci. 2024 Feb 13;10:e1861. doi: 10.7717/peerj-cs.1861 (PMC10909193; doi:10.7717/peerj-cs.1861)
Supplement: Supplemental Information 1 [file peerj-cs-10-1861-s001.zip › data/Cylinder trajectory tracking raw data.xlsx]

## Sheet: Sheet1
Sampling instant	1	2	3	4	5	6	7	8	9	10	11	12	13	14	15	16	17	18	19	20	21	22	23	24	25	26	27	28	29	30	31	32	33	34	35	36	37	38	39	40	41	42	43	44	45	46	47	48	49
Reference X-axis coordinates	0.0499792	0.0998334	0.149438	0.198669	0.247404	0.29552	0.342898	0.389418	0.434966	0.479426	0.522687	0.564642	0.605186	0.644218	0.681639	0.717356	0.75128	0.783327	0.813416	0.841471	0.867423	0.891207	0.912764	0.932039	0.948985	0.963558	0.975723	0.98545	0.992713	0.997495	0.999784	0.999574	0.996865	0.991665	0.983986	0.973848	0.961275	0.9463	0.92896	0.909297	0.887362	0.863209	0.836899	0.808496	0.778073	0.745705	0.711473	0.675463	0.637765
Reference Y-axis coordinates	0.99875	0.995004	0.988771	0.980067	0.968912	0.955336	0.939373	0.921061	0.900447	0.877583	0.852525	0.825336	0.796084	0.764842	0.731689	0.696707	0.659983	0.62161	0.581683	0.540302	0.497571	0.453596	0.408487	0.362358	0.315322	0.267499	0.219007	0.169967	0.120503	0.0707372	0.0207948	-0.0291995	-0.0791209	-0.128844	-0.178246	-0.227202	-0.27559	-0.32329	-0.370181	-0.416147	-0.461073	-0.504846	-0.547358	-0.588501	-0.628174	-0.666276	-0.702713	-0.737394	-0.770231
Reference Z-axis coordinates	0.1	0.2	0.3	0.4	0.5	0.6	0.7	0.8	0.9	1	1.1	1.2	1.3	1.4	1.5	1.6	1.7	1.8	1.9	2	2.1	2.2	2.3	2.4	2.5	2.6	2.7	2.8	2.9	3	3.1	3.2	3.3	3.4	3.5	3.6	3.7	3.8	3.9	4	4.1	4.2	4.3	4.4	4.5	4.6	4.7	4.8	4.9
Simulated X-axis coordinates	0	0	0.0151366	0.0628847	0.140421	0.235603	0.335409	0.429666	0.512078	0.579822	0.63277	0.672635	0.70211	0.724291	0.742121	0.75806	0.773946	0.790953	0.809638	0.830027	0.851755	0.874205	0.896599	0.918144	0.938151	0.956031	0.971293	0.983594	0.99278	0.99884	1.00184	1.00186	0.99902	0.993425	0.985217	0.974517	0.961392	0.945846	0.927905	0.907645	0.885156	0.860576	0.83405	0.805663	0.775485	0.743556	0.709856	0.674358	0.637058
Simulated Y-axis coordinates	0	0	0.00881775	0.0368839	0.0848826	0.150064	0.228651	0.316749	0.410689	0.507145	0.603169	0.696197	0.784032	0.864833	0.937088	0.999597	1.05145	1.09199	1.12083	1.13777	1.14283	1.1362	1.11822	1.08935	1.0502	1.00142	0.943787	0.878102	0.805225	0.726039	0.641444	0.552343	0.459629	0.364179	0.266846	0.168445	0.0697565	-0.0284889	-0.125606	-0.220962	-0.313976	-0.404123	-0.490932	-0.573989	-0.652934	-0.727462	-0.797321	-0.862306	-0.922265
Simulated Z-axis coordinates	0	0	0.0306803	0.127537	0.285112	0.479237	0.684085	0.879605	1.05347	1.2003	1.32009	1.41646	1.49496	1.56188	1.62321	1.68398	1.74802	1.81782	1.89468	1.97882	2.06972	2.16634	2.26732	2.37128	2.47694	2.58323	2.68929	2.7945	2.89857	3.00142	3.10314	3.20389	3.30386	3.40326	3.50234	3.60129	3.70022	3.79918	3.89817	3.99727	4.0965	4.19596	4.2957	4.39574	4.49605	4.59658	4.69722	4.79783	4.89832
[truncated: 851 more columns]
