# Supplementary material for: Enhanced trajectory tracking for quadrotors: disturbance observer state feedback control
Source: PeerJ Comput Sci. 2024 Feb 13;10:e1861. doi: 10.7717/peerj-cs.1861 (PMC10909193; doi:10.7717/peerj-cs.1861)
Supplement: Supplemental Information 1 [file peerj-cs-10-1861-s001.zip › data/Different disturbance raw data.xlsx]

## Sheet: Sheet1
Sampling instant	1	2	3	4	5	6	7	8	9	10	11	12	13	14	15	16	17	18	19	20	21	22	23	24	25	26	27	28	29	30	31	32	33	34	35	36	37	38	39	40	41	42	43	44	45	46	47	48	49
Reference X-axis coordinates	0.000249896	0.000998334	0.00224157	0.00397339	0.0061851	0.00886561	0.0120014	0.0155767	0.0195734	0.0239713	0.0287478	0.0338785	0.0393371	0.0450952	0.0511229	0.0573885	0.0638588	0.0704994	0.0772745	0.0841471	0.0910794	0.0980328	0.104968	0.111845	0.118623	0.125263	0.131723	0.137963	0.143943	0.149624	0.154966	0.159932	0.164483	0.168583	0.172198	0.175293	0.177836	0.179797	0.181147	0.181859	0.181909	0.181274	0.179933	0.177869	0.175066	0.171512	0.167196	0.162111	0.156252
Reference Y-axis coordinates	0.00499375	0.00995004	0.0148316	0.0196013	0.0242228	0.0286601	0.032878	0.0368424	0.0405201	0.0438791	0.0468888	0.0495201	0.0517454	0.053539	0.0548767	0.0557365	0.0560986	0.0559449	0.0552599	0.0540302	0.052245	0.0498956	0.0469761	0.0434829	0.0394153	0.0347748	0.0295659	0.0237954	0.0174729	0.0106106	0.0032232	-0.00467192	-0.0130549	-0.0219036	-0.0311931	-0.0408964	-0.0509842	-0.061425	-0.0721853	-0.0832294	-0.0945199	-0.106018	-0.117682	-0.12947	-0.141339	-0.153243	-0.165138	-0.176974	-0.188707
Reference Z-axis coordinates	0.1	1	1.5	2	2.5	3	3.5	4	4.5	5	5.5	6	6.5	7	7.5	8	8.5	9	9.5	10	10.5	11	11.5	12	12.5	13	13.5	14	14.5	15	15.5	16	16.5	17	17.5	18	18.5	19	19.5	20	20.5	21	21.5	22	22.5	23	23.5	24	24.5
Simulated X-axis coordinates	0	0	9.50062e-05	0.000539776	0.00162796	0.00356859	0.00642708	0.0101525	0.0146903	0.0199208	0.0256943	0.0318863	0.038365	0.0450744	0.0519752	0.0590177	0.0661687	0.0734015	0.0807022	0.0880439	0.0953937	0.102721	0.109954	0.117028	0.12392	0.130602	0.137002	0.143059	0.148767	0.154148	0.159215	0.163948	0.1683	0.172219	0.175679	0.178647	0.181052	0.182778	0.183753	0.183968	0.183443	0.182252	0.180479	0.178151	0.175271	0.171813	0.167678	0.16276	0.156964
Simulated Y-axis coordinates	0	0	5.22572e-05	0.00026992	0.000768722	0.00164719	0.00297973	0.00481577	0.0071827	0.0100851	0.0135077	0.0174184	0.0217697	0.0265019	0.0315446	0.0368177	0.0422347	0.047704	0.0531306	0.0584177	0.0634675	0.0681839	0.0724714	0.0762384	0.0793982	0.0818687	0.0835726	0.0844394	0.0844071	0.0834214	0.0814357	0.0784113	0.0743183	0.0691353	0.0628502	0.0554593	0.0469663	0.0373827	0.0267287	0.0150332	0.00233245	-0.0113288	-0.0258983	-0.0413184	-0.0575245	-0.0744463	-0.0920099	-0.110137	-0.128744
Simulated Z-axis coordinates	0	0	0.0306803	0.127537	0.285112	0.479237	0.684085	0.879605	1.05347	1.2003	1.32009	1.41646	1.49496	1.56188	1.62321	1.68398	1.74802	1.81782	1.89468	1.97882	2.06972	2.16634	2.26732	2.37128	2.47694	2.58323	2.68929	2.7945	2.89857	3.00142	3.10314	3.20389	3.30386	3.40326	3.50234	3.60129	3.70022	3.79918	3.89817	3.99727	4.0965	4.19596	4.2957	4.39574	4.49605	4.59658	4.69722	4.79783	4.89832
[truncated: 851 more columns]
