# Supplementary material for: Enhanced trajectory tracking for quadrotors: disturbance observer state feedback control
Source: PeerJ Comput Sci. 2024 Feb 13;10:e1861. doi: 10.7717/peerj-cs.1861 (PMC10909193; doi:10.7717/peerj-cs.1861)
Supplement: Supplemental Information 1 [file peerj-cs-10-1861-s001.zip › data/Steep trajectory tracking raw data.xlsx]

## Sheet: Sheet1
Sampling instant	1	2	3	4	5	6	7	8	9	10	11	12	13	14	15	16	17	18	19	20	21	22	23	24	25	26	27	28	29	30	31	32	33	34	35	36	37	38	39	40	41	42	43	44	45	46	47	48	49
Reference X-axis coordinates	0.5	1	1.5	2	2.5	3	3.5	4	4.5	5	5.5	6	6.5	7	7.5	8	8.5	9	9.5	10	10.5	11	11.5	12	12.5	13	13.5	14	14.5	15	15.5	16	16.5	17	17.5	18	18.5	19	19.5	20	20.5	21	21.5	22	22.5	23	23.5	24	24.5
Reference Y-axis coordinates	0.5	1	1.5	2	2.5	3	3.5	4	4.5	5	5.5	6	6.5	7	7.5	8	8.5	9	9.5	10	10.5	11	11.5	12	12.5	13	13.5	14	14.5	15	15.5	16	16.5	17	17.5	18	18.5	19	19.5	20	20.5	21	21.5	22	22.5	23	23.5	24	24.5
Reference Z-axis coordinates	0.5	1	1.5	2	2.5	3	3.5	4	4.5	5	5.5	6	6.5	7	7.5	8	8.5	9	9.5	10	10.5	11	11.5	12	12.5	13	13.5	14	14.5	15	15.5	16	16.5	17	17.5	18	18.5	19	19.5	20	20.5	21	21.5	22	22.5	23	23.5	24	24.5
Simulated X-axis coordinates	0	0	0.153328	0.637413	1.42505	2.39551	3.41983	4.39792	5.26796	6.00299	6.60292	7.08567	7.47906	7.81429	8.12111	8.42474	8.74428	9.09228	9.47519	9.89432	10.3471	10.8285	11.3318	11.8505	12.378	12.909	13.4393	13.9659	14.4873	15.0026	15.5122	16.0168	16.5173	17.0148	17.5105	18.0054	18.5002	18.9953	19.4913	19.9881	20.4858	20.9846	21.4842	21.9847	22.4857	22.987	23.4886	23.99	24.4913
Simulated Y-axis coordinates	0	0	0.153328	0.637413	1.42505	2.39551	3.41983	4.39792	5.26796	6.00299	6.60292	7.08567	7.47906	7.81429	8.12111	8.42474	8.74428	9.09228	9.47519	9.89432	10.3471	10.8285	11.3318	11.8505	12.378	12.909	13.4393	13.9659	14.4873	15.0026	15.5122	16.0168	16.5173	17.0148	17.5105	18.0054	18.5002	18.9953	19.4913	19.9881	20.4858	20.9846	21.4842	21.9847	22.4857	22.987	23.4886	23.99	24.4913
Simulated Z-axis coordinates	0	0	0.153328	0.637413	1.42505	2.39551	3.41983	4.39792	5.26796	6.00299	6.60292	7.08567	7.47906	7.81429	8.12111	8.42474	8.74428	9.09228	9.47519	9.89432	10.3471	10.8285	11.3318	11.8505	12.378	12.909	13.4393	13.9659	14.4873	15.0026	15.5122	16.0168	16.5173	17.0148	17.5105	18.0054	18.5002	18.9953	19.4913	19.9881	20.4858	20.9846	21.4842	21.9847	22.4857	22.987	23.4886	23.99	24.4913
[truncated: 851 more columns]
